# Supplementary material for: Leading-process actomyosin coordinates organelle positioning and adhesion receptor dynamics in radially migrating cerebellar granule neurons
Source: Neural Dev. 2014 Dec 2;9:26. doi: 10.1186/1749-8104-9-26 (PMC4289176; doi:10.1186/1749-8104-9-26)
Supplement: Supplementary file 4 — Additional file 4: Movie 4: Two-dimensional intensity plot of the imaging sequence shown in Figure 1B. The neuron in this sequence was segmented with the custom-designed algorithm described in Materials and Methods. A line approximating the vector of migration is shown in grey and selected orthogonal planes of the segmentation are shown in black. The fluorescence intensity of TFP-UTRCH (red) and GalNAcT2-YFP (green) along the extent of the entire neuron are displayed as a curve above the approximate region of the segmented cell. The Golgi apparatus peak near the moves within the domain of leading process F-actin that flows down the leading process prior to cell soma movement. (ZIP 262 KB) [file 13064_2014_269_MOESM4_ESM.zip]

Archive with 1 entries (1 files):
- 1833515328132524_add4.avi
