# Supplementary material for: Leading-process actomyosin coordinates organelle positioning and adhesion receptor dynamics in radially migrating cerebellar granule neurons
Source: Neural Dev. 2014 Dec 2;9:26. doi: 10.1186/1749-8104-9-26 (PMC4289176; doi:10.1186/1749-8104-9-26)
Supplement: Supplementary file 26 — Additional file 26: Movie 23: JAM-C adhesions (labeled by JAM-C-pHluorin, green) localize to dynamic F-actin-rich (RFP-Lifeact, red) domains within the leading process and soma in migrating CGNs. Images were acquired every 2 minutes. Total elapsed time is 18 minutes. Displayed in Figure 8B. Time is displayed as hours:minutes:seconds. Scale bar, 10 μm. (ZIP 1 MB) [file 13064_2014_269_MOESM26_ESM.zip]

Archive with 1 entries (1 files):
- 1833515328132524_add26.avi
